# Supplementary material for: Visualizing the Spatial Distribution of Arctium lappa L. Root Components by MALDI-TOF Mass Spectrometry Imaging
Source: Foods. 2022 Dec 7;11(24):3957. doi: 10.3390/foods11243957 (PMC9778511; doi:10.3390/foods11243957)
Supplement: Supplementary file 1 [file foods-11-03957-s001.zip]

Archive with 1 entries (1 files):
- foods-1997242-supplementary.pdf
